# Supplementary material for: Targeting myeloid chemotaxis to reverse prostate cancer therapy resistance
Source: Nature. 2023 Oct 16;623(7989):1053–61. doi: 10.1038/s41586-023-06696-z (PMC10686834; doi:10.1038/s41586-023-06696-z)
Supplement: Supplementary file 3 — Source Data Fig. 1 and Source Data Extended Data Figs. 1 and 2. [file 41586_2023_6696_MOESM3_ESM.xls]

## Sheet: Fig 1A 1B
Case_id	Neutrophil	Lymphocyte	Density_PMN
1	7.62	1.15	5.36
2	7.84	0.53	71.96
3	3.16	1.24	3.83
4	7.81	0.86	2.31
5	8.3	0.82	36.56
6	3.3	0.3	11.56
7	4.11	1.36	1.21
8	3.28	0.6	3.06
9	3.46	1.09	1.46
10	4.64	2.52	4.58
11	4.97	3.86	6.38
12	4.84	1.43	10.67
13	4.36	1.39	6.93
14	8.04	0.82	76.7
15	3.42	0.99	1.58
16	4.87	0.86	21.46
17	5.58	1.17	10.76
18	9.8	0.55	13.28
19	2.43	1.08	1.89
20	1.84	0.87	3.71
21	3.96	1.09	1.4
22	3.23	0.97	1.81
23	4.4	0.96	2.36
24	1.67	1.52	2.15
25	3.1	1.2	2.33
26	3.75	1.39	1.73
27	3.34	1.25	1.23
28	6.54	0.92	1.15
29	2.15	1.87	7.98
30	3.02	1.43	6.3
31	4.01	1.51	0.36
32	2.63	1.18	1.81
33	5.75	0.64	41.86
34	3.95	1.98	0.79
35	3.77	1.75	3.46
36	2.51	1.9	0.57
37	2.57	1.16	1.41
38	9	1.2	59.97
39	3.5	1.7	2.24
40	2.42	1.09	18.47
41	2.34	2.3	0.2
42	3.4	0.57	44.18
43	2.13	1.15	12.88
44	2.43	0.86	0
45	4.32	1.93	0.58
46	3.94	1.14	0.29
47	5.65	0.87	8.71
48	1.87	1.67	1.5

## Sheet: Fig 1D
gene	r	p
PLAUR	0.327587	0.0013394	myeloid/SASP
CEBPB	0.270267	0.00860166	myeloid/SASP
TREM1	0.258666	0.0118256
IL1RN	0.253159	0.014021	myeloid/SASP
LYN	0.248579	0.0159018
BID	0.24618	0.0169713
C4B	0.243969	0.0180118
PBK	0.240053	0.0199903
CXCL2	0.237212	0.0213329	myeloid/SASP
SLC11A1	0.233161	0.0239293
IL13RA1	0.231268	0.0251209
IL7	0.219998	0.0333164
FOS	0.218365	0.0346731
CFB	0.217541	0.035375
CXCL1	0.215141	0.0373052	myeloid/SASP
TTK	0.214912	0.0376967
CCR1	0.211762	0.0406447
IL8	0.209652	0.0427251	myeloid/SASP
CD68	0.209392	0.0429877	myeloid/SASP
NFKB1	0.208308	0.0440961	myeloid/SASP
DPP4	0.20445	0.0482373
CTSS	0.20289	0.0500016
ICAM1	0.201835	0.0512241
MAPKAPK2	0.201156	0.0520242
FCGR3A	0.197804	0.0561263
CCL3	0.195333	0.0593172
SPP1	0.191981	0.0638824
IL4R	0.191244	0.0649234
HAVCR2	0.188701	0.0686225
BCL6	0.182993	0.0775486
BIRC5	0.182487	0.0783826
C2	0.182314	0.0786702
NFATC1	0.181187	0.0805603
FCER1G	0.180118	0.0823545
IL15	0.17821	0.0857275
CD80	0.177979	0.0861396
IL12RB2	0.175769	0.0901612
CCL18	0.175067	0.0914715
SPA17	0.174381	0.0927598
CCL3L1	0.174355	0.0928183
TLR2	0.173991	0.0935013
CASP10	0.17087	0.0996032
C4BPA	0.17065	0.100081
TBP	0.170596	0.100155
IFITM2	0.169151	0.103097
OSM	0.168732	0.104011
CEACAM1	0.166911	0.10779
PYCARD	0.163096	0.116167
CD86	0.162576	0.117347
IRF1	0.162576	0.117347
MARCO	0.162207	0.118295
CXCL5	0.162197	0.118317
LILRA4	0.161898	0.119006
LBP	0.161799	0.119235
CR1	0.161102	0.120742
TNFRSF11A	0.159947	0.123458
CDK1	0.158444	0.127058
BATF	0.157218	0.130199
MUC1	0.157201	0.130095
C5	0.156493	0.131851
TNFAIP3	0.156219	0.132536
SDHA	0.155467	0.134426
SPINK5	0.155415	0.13472
IGF2R	0.155352	0.134719
PSMB9	0.153459	0.13958
HLA-DMB	0.153285	0.140032
IL1B	0.152883	0.141268
CKLF	0.152202	0.142881
CD47	0.150974	0.146163
ITGB2	0.150699	0.146904
CXCL13	0.15054	0.147335
CCL4	0.149977	0.148869
ITGAX	0.149688	0.14966
CD163	0.149037	0.151452
SYK	0.148806	0.152093
FN1	0.147217	0.156556
IRF7	0.146812	0.157708
THBS1	0.14674	0.157914
CD53	0.144096	0.165603
IFITM1	0.143864	0.166289
GUSB	0.143763	0.166589
FCGR2A	0.142709	0.169747
XCR1	0.14249	0.170684
IL18	0.141654	0.172948
LAMP3	0.141524	0.173346
TLR3	0.141408	0.1737
SOCS1	0.141162	0.174455
PLAU	0.140223	0.177361
ICAM3	0.139862	0.178489
TNFSF14	0.139415	0.180198
CD81	0.139038	0.181079
TAP1	0.13716	0.187089
SAA1	0.13711	0.187578
TUBB	0.136683	0.188638
BAX	0.135758	0.191667
HPRT1	0.135238	0.193387
IFI35	0.135137	0.193723
GPI	0.134631	0.195408
PTPRC	0.133938	0.197735
TNF	0.133779	0.198628
STAT5B	0.13375	0.198369
RIPK2	0.13271	0.201906
FLT3	0.132615	0.202598
STAT1	0.131843	0.204889
CD84	0.131727	0.205289
ITGAM	0.131005	0.207801
MYD88	0.129704	0.21238
PVR	0.128996	0.214902
TNFRSF12A	0.126583	0.22366
POU2F2	0.126337	0.224566
IL32	0.125976	0.225902
IRF5	0.125312	0.228375
ITGA5	0.124748	0.230487
HLA-DQB1	0.124445	0.231629
TNFRSF9	0.124412	0.232193
HAMP	0.124136	0.233239
LTK	0.121463	0.243534
CXCL16	0.120543	0.246677
CTSH	0.119402	0.251205
G6PD	0.118694	0.254042
ITGB4	0.118448	0.255031
LILRA5	0.118217	0.255965
IDO1	0.11743	0.259659
MICB	0.11735	0.259984
CLEC7A	0.116599	0.262566
MASP1	0.116078	0.265225
CCR5	0.115804	0.26585
RELB	0.114648	0.270676
C3AR1	0.11433	0.272013
CD8B	0.114034	0.273786
TLR6	0.11264	0.279201
PRAME	0.112004	0.282475
PTGS2	0.11144	0.284377
TREM2	0.111122	0.285759
TNFSF10	0.110906	0.286704
CD28	0.110862	0.286894
MAF	0.109851	0.291334
ISG15	0.109663	0.292164
C9	0.109601	0.292996
IL11	0.109569	0.293135
TLR8	0.109229	0.294085
IL6R	0.108435	0.297627
TNFSF8	0.107553	0.30159
CD55	0.107033	0.303944
CCR6	0.106752	0.305798
APOE	0.106354	0.307036
C1QB	0.106267	0.307432
IL1RAP	0.106166	0.307895
IRF3	0.105848	0.309352
ULBP2	0.105516	0.311461
SH2D1B	0.104107	0.318007
HCK	0.102915	0.323008
IL1A	0.102705	0.324602
STAT3	0.10212	0.326774
CD48	0.101716	0.328702
SIGLEC1	0.101586	0.329323
LAMP1	0.10069	0.333623
IL15RA	0.0995629	0.339083
F2RL1	0.099404	0.339858
CXCL10	0.0991731	0.341604
CXCL9	0.0985659	0.343961
CEACAM6	0.0978001	0.347737
CD33	0.0975978	0.348738
ALAS1	0.0974678	0.349383
IL1R2	0.0970811	0.351934
IL10	0.0968542	0.353067
IKBKE	0.0963696	0.35486
CLEC5A	0.0961997	0.356345
CD40LG	0.0958579	0.358064
GZMM	0.0953361	0.360698
EOMES	0.095257	0.360462
HLA-A	0.0951125	0.361194
PLA2G6	0.0945779	0.363908
AMBP	0.0945132	0.364878
AGK	0.0945056	0.364276
CXCR4	0.0937832	0.367967
IL6	0.0932746	0.371225
PNMA1	0.0931619	0.37116
CSF1	0.092685	0.373621
IL2RG	0.0922805	0.375718
ICOSLG	0.0921504	0.376393
SH2B2	0.0917603	0.378424
KLRF1	0.0916817	0.379485
CD59	0.0912112	0.381293
MRC1	0.0908933	0.38296
CXCR1	0.0899121	0.38879
ITGAL	0.0888415	0.393826
FPR2	0.0888383	0.394503
ENG	0.0887115	0.394521
CR2	0.088468	0.396484
ANXA1	0.0881335	0.397618
CYBB	0.0871799	0.402759
LILRB2	0.086862	0.404482
CD44	0.086703	0.405345
SLAMF1	0.0863937	0.407693
LGALS3	0.0860384	0.408965
CD14	0.0856627	0.41102
CFI	0.0856627	0.41102
IRF2	0.0846223	0.416741
TRAF2	0.0844778	0.417539
HLA-G	0.0842756	0.418659
TNFRSF1B	0.0837698	0.421464
ST6GAL1	0.0836398	0.422187
MSR1	0.0835386	0.42275
IFNAR2	0.0833075	0.424038
DUSP6	0.0832352	0.424441
HLA-C	0.081718	0.432957
IL23A	0.0811757	0.436698
IFIT2	0.0810245	0.436882
IKBKB	0.0805043	0.439839
LCK	0.0802442	0.441321
IFIH1	0.080143	0.441899
PSMB10	0.0801141	0.442064
LILRB1	0.0797818	0.443964
NLRC5	0.0795506	0.445289
XCL2	0.0793672	0.447016
DDX58	0.078727	0.450027
HLA-DQA1	0.0782068	0.453034
MAPK3	0.0779901	0.45429
JAK1	0.0779467	0.454541
FUT7	0.0774269	0.458238
PSMB8	0.0771809	0.458996
COLEC12	0.0766752	0.461951
IL22RA1	0.0766495	0.462777
IL17RA	0.075895	0.466531
PSMB7	0.0745367	0.474563
MTMR14	0.0744211	0.47525
HMGB1	0.07432	0.475851
CCRL2	0.0741899	0.476625
IL13RA2	0.0741004	0.477832
BST1	0.073164	0.482756
ICAM4	0.0725886	0.486883
TNFRSF18	0.0725716	0.486315
F13A1	0.0719214	0.490237
TFE3	0.0717191	0.491461
CD207	0.071639	0.492615
SIGIRR	0.0712278	0.494439
UBC	0.0705198	0.498749
CASP3	0.0704909	0.498925
MAVS	0.0703175	0.499984
ANP32B	0.0695662	0.504584
KIT	0.0692049	0.506804
TAPBP	0.0689015	0.508672
PMCH	0.0683226	0.512909
MST1R	0.0677744	0.515643
TMUB2	0.0675144	0.517259
CASP8	0.067471	0.517528
PDCD1	0.0672119	0.5198
CCL19	0.0667667	0.522576
CCL5	0.0660405	0.526463
IFI27	0.0656504	0.528913
MAP2K2	0.0653325	0.530913
DMBT1	0.0646607	0.535805
TLR7	0.0635842	0.541984
SERPING1	0.0633963	0.54318
CD1D	0.0625293	0.548717
SMAD3	0.0619514	0.552424
PRKCE	0.0617635	0.553631
ATG7	0.0610844	0.558007
GZMB	0.0608945	0.559869
RUNX1	0.0606943	0.560528
S100B	0.0604606	0.562674
CD3EAP	0.0601741	0.563898
NOD2	0.0599285	0.565493
FLT3LG	0.0593981	0.569571
FCGR2B	0.0592927	0.56963
IL24	0.059228	0.570679
F12	0.0587581	0.57312
TLR1	0.0585124	0.574727
FOXJ1	0.058441	0.575818
CCND3	0.0584257	0.575295
PIN1	0.0581223	0.577283
TAB1	0.0574721	0.581556
IFNGR1	0.0571398	0.583745
LCN2	0.0571005	0.58462
JAK3	0.0570675	0.584222
IL18RAP	0.0567514	0.586922
TNFRSF1A	0.0562583	0.58957
GATA3	0.0558486	0.592896
CYLD	0.0555937	0.59398
CHIT1	0.0553488	0.596214
CD2	0.0551315	0.597659
CREBBP	0.0550157	0.597827
C1QA	0.054929	0.598405
MX1	0.0548857	0.598694
NFKB2	0.0548568	0.598887
NFATC2	0.0544955	0.601299
FCGR1A	0.0544955	0.601299
ISG20	0.0540765	0.604102
CFP	0.0538453	0.605651
CXCL3	0.0537654	0.606782
CCL2	0.0537297	0.606426
CARD9	0.0536286	0.607105
HLA-DOB	0.0536229	0.607737
PPIA	0.0535059	0.608521
HLA-DRA	0.0533396	0.609045
IFIT1	0.0528628	0.612254
TNFRSF17	0.0528134	0.613175
HLA-B	0.052516	0.614592
TAP2	0.0522559	0.616347
MIF	0.0522126	0.61664
LTB	0.0517431	0.620397
LY96	0.0514614	0.622304
DUSP4	0.0506954	0.626929
EWSR1	0.0502619	0.629881
MAPK14	0.0500741	0.631163
LAMP2	0.0500018	0.631656
CXCR3	0.0499948	0.632272
SELL	0.0492215	0.636992
IL5RA	0.0492075	0.63765
BCL2L1	0.0490193	0.638379
HLA-DMA	0.0490193	0.638379
CCL22	0.0488747	0.639929
ENTPD1	0.0481956	0.644036
IFNAR1	0.0477911	0.646823
MFGE8	0.0476755	0.64762
CD97	0.0476032	0.648119
SBNO2	0.0475743	0.648318
EPCAM	0.0471842	0.651013
EGR1	0.0471264	0.651412
CD83	0.0469241	0.652811
CYFIP2	0.0463172	0.657016
MAGEC1	0.045814	0.661045
SELPLG	0.0458115	0.660529
CLU	0.0456092	0.661936
SEMG1	0.045585	0.662636
TOLLIP	0.0454503	0.663042
ADA	0.0454069	0.663344
DHX16	0.0453925	0.663444
FAS	0.0450457	0.665861
ELK1	0.0449157	0.666769
EGR2	0.0448145	0.667475
ECSIT	0.04454	0.669392
LILRA1	0.0444966	0.669695
CREB1	0.0443521	0.670705
CD4	0.044251	0.671413
MAGEA12	0.0442268	0.672102
TFRC	0.043543	0.676374
CTSL	0.0434707	0.676881
ITGB1	0.0428783	0.681044
CX3CL1	0.0427772	0.681756
ABL1	0.0423292	0.684911
CNOT10	0.0421125	0.68644
SAP130	0.0411299	0.693385
CD180	0.0407687	0.695945
CTSW	0.040552	0.697483
SMAD2	0.0403497	0.698919
YTHDF2	0.0401329	0.700459
CD58	0.040104	0.700665
REL	0.0400751	0.70087
MAPK1	0.0398729	0.702309
FUT5	0.0393238	0.70622
CD244	0.0392161	0.707459
STAT2	0.0388036	0.709931
HLA-E	0.0387603	0.710241
S100A12	0.038613	0.711758
RUNX3	0.0378644	0.71665
CD160	0.0376476	0.718204
ICOS	0.0376249	0.718822
LRP1	0.0375032	0.719241
IRAK1	0.0373442	0.720381
TNFRSF10C	0.0371564	0.72173
TNFSF15	0.0370119	0.722768
MR1	0.0367084	0.72495
FADD	0.0365062	0.726406
FOXP3	0.035986	0.730153
ABCB1	0.0358848	0.730883
CSF3R	0.0351335	0.736309
TFEB	0.0348011	0.738714
MAPK8	0.0340209	0.744368
LY86	0.0339776	0.745096
CXCL11	0.0339699	0.745152
NOTCH1	0.0338908	0.745312
TICAM1	0.0337174	0.746571
IL18R1	0.032851	0.753274
TLR5	0.0327927	0.753297
NFKBIA	0.0325182	0.755297
TYK2	0.0316078	0.761941
TPTE	0.0313623	0.76412
RRAD	0.0308772	0.767665
TLR4	0.0303219	0.771357
C7	0.030293	0.771569
TNFRSF11B	0.0302497	0.772257
MAP2K1	0.0301918	0.772311
RELA	0.0294549	0.777724
SELE	0.0292961	0.779251
NUBP1	0.0292671	0.779105
PAX5	0.0291082	0.78063
KLRK1	0.0284291	0.785624
CXCR2	0.0282556	0.786555
CCL21	0.0276922	0.791052
TNFSF11	0.0274588	0.792774
ITGA2B	0.0270274	0.795628
BTK	0.0262038	0.801727
C1R	0.0260593	0.802798
STAT4	0.0254235	0.807516
CD7	0.0249902	0.81104
GZMA	0.0249468	0.811362
CXCL6	0.0245738	0.814132
CD276	0.0242242	0.816435
CEACAM8	0.0240806	0.817797
FCF1	0.0235162	0.821711
COG7	0.0232561	0.823651
MME	0.0229961	0.825592
CD209	0.0222158	0.831423
CD274	0.0221436	0.831963
SLAMF6	0.0217104	0.835465
STAT6	0.0216378	0.835747
CARD11	0.0216089	0.835964
APP	0.0215222	0.836613
PRKCD	0.0204819	0.844411
ARG1	0.0202076	0.846709
CSF2RB	0.0198317	0.849293
S100A8	0.0195138	0.851681
LIF	0.0192395	0.85397
NCF4	0.0192248	0.853854
IL21R	0.0192104	0.853963
ITGB3	0.0190803	0.854941
LILRB3	0.0186757	0.857985
TRAF3	0.0184156	0.859943
MS4A2	0.0182629	0.861307
VCAM1	0.0180544	0.862665
CASP1	0.0179966	0.8631
PSMD7	0.0179822	0.863209
IL10RA	0.0179822	0.863209
POU2AF1	0.0175271	0.866843
NEFL	0.0174222	0.867632
CXCR6	0.0169707	0.870837
C1S	0.0164794	0.874547
CTAGE1	0.0164695	0.87481
DDX43	0.0162264	0.876643
AMICA1	0.0161326	0.877167
MRPS5	0.0159159	0.878806
ILF3	0.0156847	0.880554
IRAK2	0.0155258	0.881756
IL12A	0.0153111	0.883551
NCR1	0.0151947	0.88443
CCR2	0.0151501	0.884598
IKBKG	0.0140808	0.892696
ITGAE	0.0123469	0.905851
VEGFC	0.0122024	0.906949
EDC3	0.0117834	0.910132
CD74	0.0112199	0.914416
CD8A	0.0109598	0.916394
KLRG1	0.0106419	0.918812
CLEC4A	0.010613	0.919032
NOD1	0.0104252	0.920461
DDX50	0.0100495	0.923321
ABCF1	0.00997724	0.923871
CD99	0.00991945	0.924311
HDAC3	0.00957266	0.926951
EBI3	0.00917564	0.930057
IL34	0.00877076	0.933136
NT5E	0.00844562	0.935538
PPARG	0.00762201	0.941818
PSEN2	0.00746306	0.943031
CD37	0.00740527	0.943472
SYT17	0.00728967	0.944354
RPS6	0.00727522	0.944464
OAS3	0.00721743	0.944905
CREB5	0.00717408	0.945235
PIK3CD	0.00702958	0.946338
CD36	0.00639382	0.95119
PSEN1	0.00554131	0.957699
PRF1	0.00510783	0.961009
RORA	0.00434201	0.96686
C6	0.00406924	0.96895
IL11RA	0.00405303	0.969068
ATM	0.00344616	0.973706
CD96	0.00327277	0.975031
TCF7	0.00312827	0.976136
CCL8	0.00308586	0.976451
ALCAM	0.00301268	0.97702
ERCC3	0.00291153	0.977793
KLRC1	0.00289834	0.977882
NRP1	0.00269479	0.97945
TIRAP	0.00250695	0.980886
IFI16	0.00220352	0.983205
TNFRSF10B	0.00198678	0.984863
ITGA1	0.00194343	0.985194
CD3G	0.00165444	0.987404
BCL10	0.00136546	0.989613
BST2	0.00067189	0.994917
CNOT4	0.00065744	0.995028
CCR4	0.0004407	0.996685
CD6	-0.0005491	0.995809
CD247	-0.0007152	0.994541
HSD11B1	-0.001785	0.986377
A2M	-0.0018134	0.986188
CHUK	-0.0021024	0.983979
C1QBP	-0.0024203	0.981548
ITGA6	-0.0026659	0.97967
LTA	-0.0036491	0.972155
SPN	-0.0039085	0.970172
THY1	-0.0041397	0.968406
INPP5D	-0.0049055	0.962555
CCR3	-0.0051471	0.960731
MAP3K1	-0.005917	0.95483
CD5	-0.0062349	0.952403
MAP4K2	-0.0069718	0.946779
IL2RA	-0.0070152	0.946497
MEFV	-0.0074775	0.942921
REPS1	-0.0078676	0.939945
TLR9	-0.0090958	0.930583
CCR7	-0.0093343	0.928851
CD3E	-0.0106997	0.918372
TNFSF13B	-0.0115811	0.91167
CCR9	-0.0120776	0.908022
ZNF205	-0.0124914	0.904754
IL3RA	-0.0125059	0.904644
HRAS	-0.0136329	0.896092
CDKN1A	-0.0139075	0.894011
TGFB2	-0.0141531	0.892149
ATG12	-0.0141964	0.89182
CMKLR1	-0.0143843	0.890397
CDH5	-0.0144421	0.889959
CSF1R	-0.0146299	0.888536
HLA-DPA1	-0.0148322	0.887005
KLRD1	-0.0152223	0.884051
HLA-DPB1	-0.0152946	0.883505
EP300	-0.0154102	0.88263
GPATCH3	-0.0168262	0.871928
SF3A3	-0.0186613	0.858094
IRAK4	-0.0188491	0.85668
CD3D	-0.0191165	0.854894
MCAM	-0.0198172	0.849401
IL16	-0.0210599	0.840077
NFATC4	-0.0218401	0.834233
GZMH	-0.0218844	0.834165
AMMECR1L	-0.0219413	0.833476
TRAF6	-0.0222302	0.831315
MAGEA1	-0.0222678	0.831302
IRF8	-0.0242243	0.816435
CC2D1B	-0.0245132	0.814283
ITGA2	-0.0249323	0.811167
CD63	-0.0257125	0.805371
NUP107	-0.0262327	0.801513
USP39	-0.0263627	0.800549
TNFSF18	-0.0264554	0.800186
SLAMF7	-0.0267529	0.797659
ATF2	-0.0269841	0.795948
ICAM2	-0.0278366	0.789647
IL17RB	-0.0286168	0.783892
EIF2B4	-0.0286457	0.783679
MERTK	-0.0296283	0.776449
LCP1	-0.0299317	0.77422
TNFRSF13C	-0.0316912	0.76172
TXK	-0.031738	0.761379
CDH1	-0.0319691	0.759303
PPBP	-0.0324627	0.756098
THBD	-0.0326337	0.754455
LY9	-0.0335156	0.748446
ZNF346	-0.0335874	0.747516
PDCD1LG2	-0.0338764	0.745417
ZNF143	-0.0343966	0.741644
SH2D1A	-0.0349771	0.737866
KLRB1	-0.0351649	0.73651
TLR10	-0.0356032	0.733348
ZC3H14	-0.0356681	0.732447
LTBR	-0.035827	0.7313
CD1E	-0.0358713	0.731416
TLK2	-0.0361449	0.729008
CXCL14	-0.0366652	0.725705
LRRN3	-0.0369107	0.723495
CCL14	-0.0372891	0.721228
AKT3	-0.0373442	0.720381
KLRC2	-0.0396248	0.70455
IL12RB1	-0.0404653	0.698098
BLNK	-0.0422714	0.685318
SERPINB2	-0.0423595	0.6852
TANK	-0.0426616	0.682569
BCL2	-0.0441643	0.67202
NLRP3	-0.0443232	0.670908
TNFSF4	-0.0449012	0.666869
C8G	-0.0450085	0.666648
AXL	-0.046375	0.656615
PIK3CG	-0.0463895	0.656515
TGFB1	-0.0464762	0.655914
MEF2C	-0.0474009	0.649515
GTF3C1	-0.0479934	0.645429
MAP3K5	-0.0480223	0.64523
TIGIT	-0.0482245	0.643838
IL2RB	-0.0482679	0.643539
DOCK9	-0.0484268	0.642446
TBK1	-0.0486291	0.641056
CCL28	-0.0487303	0.640361
TNFRSF8	-0.0487509	0.640778
KIR3DL1	-0.0495031	0.635629
ARG2	-0.0497851	0.633136
MAP2K4	-0.0501463	0.63067
BTLA	-0.0517684	0.620226
SMPD3	-0.0533396	0.609045
AIRE	-0.0538143	0.606454
CD22	-0.0541488	0.603618
CXCL12	-0.0560705	0.590815
IL6ST	-0.0565762	0.587466
JAK2	-0.058787	0.572931
POLR2A	-0.0598273	0.56615
FCER1A	-0.0601429	0.564732
GNLY	-0.0607523	0.560788
C3	-0.0610844	0.558007
PRPF38A	-0.0615034	0.555305
GZMK	-0.0622787	0.550965
TBX21	-0.0626957	0.548296
CD27	-0.0628691	0.547188
CAMP	-0.0640877	0.539433
CD1C	-0.0657763	0.528776
ADORA2A	-0.0664018	0.524199
CD79B	-0.0676598	0.517016
CD38	-0.0687724	0.510132
TNFRSF13B	-0.0698837	0.503303
MICA	-0.0699274	0.50237
NOL7	-0.0699996	0.501927
ITGA4	-0.0701297	0.501132
ETS1	-0.0717336	0.491373
ELANE	-0.0723496	0.488323
CD46	-0.0733085	0.48189
TNFRSF14	-0.0742333	0.476367
NFATC3	-0.0747824	0.473105
MAGEA3	-0.0769234	0.461175
ATG5	-0.0777445	0.455716
FEZ1	-0.0779323	0.454625
ZAP70	-0.0785536	0.451028
PDGFC	-0.0788282	0.449443
IL5	-0.0806825	0.439498
FYN	-0.0823538	0.429376
CD34	-0.0829751	0.425894
ATF1	-0.0831052	0.425167
CTAG1B	-0.0848631	0.416082
ATG10	-0.0850703	0.414272
CFD	-0.085576	0.411495
PTGDR2	-0.0857638	0.410466
IL7R	-0.0872232	0.402525
TPSAB1	-0.0873099	0.402056
USP9Y	-0.0877578	0.399639
TRIM39	-0.0879457	0.398627
MAP3K7	-0.0879746	0.398472
CD40	-0.0891739	0.392054
ZKSCAN5	-0.0892606	0.391592
LAG3	-0.0912979	0.380839
DNAJC14	-0.0921504	0.376393
COL3A1	-0.0938699	0.367523
TNFSF13	-0.0970487	0.351467
TNFRSF4	-0.0973092	0.350799
IL1RL1	-0.100445	0.33542
ITK	-0.100719	0.333484
ITCH	-0.101297	0.330706
CD9	-0.102164	0.326568
TP53	-0.102323	0.325813
CD164	-0.102886	0.323145
PDGFRB	-0.104418	0.315964
TAL1	-0.108232	0.298534
IL23R	-0.109914	0.291608
ROPN1	-0.111514	0.2846
RAG1	-0.111599	0.283687
TXNIP	-0.111874	0.282499
CD200	-0.113622	0.275008
LTF	-0.11579	0.26591
BMI1	-0.115818	0.26579
CTSG	-0.116755	0.262429
NCAM1	-0.119577	0.250988
MASP2	-0.120616	0.246392
CX3CR1	-0.121266	0.243841
ATG16L1	-0.121772	0.241869
TMEFF2	-0.127017	0.222069
VEGFA	-0.12706	0.22191
IL1R1	-0.128635	0.216198
CD79A	-0.128695	0.216387
CD19	-0.128761	0.216149
CTLA4	-0.133159	0.200735
IRF4	-0.1356	0.192531
TNFSF12	-0.136987	0.187651
IL1RL2	-0.142001	0.172173
JAM3	-0.142506	0.170357
RORC	-0.143734	0.166675
FCER2	-0.1438	0.166747
MAPK11	-0.147	0.157172
IL17B	-0.148538	0.153062
MPPED1	-0.149358	0.150782
MNX1	-0.150699	0.146904
CTCFL	-0.154637	0.136706
BLK	-0.156632	0.131655
MS4A1	-0.168888	0.103687
PRG2	-0.173192	0.0950507
TICAM2	-0.183094	0.0773826
IGF1R	-0.192067	0.0637608
CMA1	-0.256573	0.0125523

## Sheet: Fig 1E 1F 1G
ID	death	OS/days	CXCL1	CXCL1_strata	CXCL2	CXCL2_strata	CXCL8	CXCL8_strata
1	0	1083.11	13.7848	high	3.01416	high	0.540238	low
2	1	305.158	9.90398	high	3.06821	high	4.86917	high
3	0	1545.57	0.511121	low	0.273387	low	0.0933951	low
4	0	1147.73	0.380203	low	0.118287	low	0.0315713	low
5	0	591.919	3.08775	high	0.229387	low	0.0670734	low
6	1	1019.19	4.66722	high	28.3222	high	24.342	high
7	0	1398.39	0	low	0.144395	low	0	low
8	0	179.369	5.75767	high	0.310675	low	5.48638	high
9	1	215.473	8.33151	high	25.5983	high	2.22497	high
10	0	334.363	0.160654	low	0.944606	high	0.165073	low
11	1	346.551	0.863935	high	2.87039	high	0.986687	high
12	1	655.388	0.749371	high	0.645879	high	0.0526486	low
13	1	2086.89	0.0570445	low	0.425724	high	0.0253502	low
14	1	801.873	0.264343	low	0.39065	high	0.0683848	low
15	1	1024.47	0.760962	high	1.25273	high	0.232676	low
16	0	1199.24	0.284856	low	0.256979	low	0.0601608	low
17	0	291.59	0.386168	low	0.30896	low	0.139859	low
18	1	812.681	0.6214	high	0.686924	high	0.43924	low
19	1	489.816	1.37769	high	0.401818	high	0.0793736	low
20	0	542.017	3.11852	high	1.90162	high	5.42179	high
21	1	952.727	4.05731	high	3.52622	high	1.66773	high
22	1	63.0092	1.47701	high	3.98306	high	1.44449	high
23	0	121.189	0.644362	high	0.206027	low	0.0548827	low
24	0	717.247	0.384178	low	0.0800309	low	0.128717	low
25	0	283.771	4.44971	high	5.60912	high	5.41296	high
26	1	798.653	0.176632	low	0.428709	high	0.986137	high
27	1	355.749	0.389747	low	0.513518	high	1.90705	high
28	1	112.221	2.3335	high	1.33206	high	1.80056	high
29	0	1626.51	0.082482	low	1.0247	high	0.117228	low
30	1	156.373	4.26695	high	0.829691	high	0.0491297	low
31	1	265.145	1.12912	high	0.14164	low	0.664272	low
32	0	288.371	0.75413	high	0.513419	high	0.290122	low
33	1	222.142	1.57394	high	0.911391	high	3.67119	high
34	1	1317.67	0.0193625	low	0.0168737	low	0.0333622	low
35	1	316.196	2.06167	high	4.46478	high	1.44442	high
36	0	120.729	2.82586	high	6.88579	high	0.67837	low
37	0	1506.24	0.0288184	low	0.679249	high	0.0665823	low
38	0	757.49	0.0611882	low	0.0356659	low	0.177757	low
39	1	157.523	0.763253	high	2.21971	high	3.63425	high
40	1	124.869	0	low	0.0827343	low	0.149214	low
41	0	407.03	0.602149	low	2.16828	high	3.32865	high
42	0	812.221	1.8287	high	0.571441	high	0.783138	low
43	1	245.598	4.08937	high	4.46841	high	2.92947	high
44	0	265.375	0.52305	low	0.670583	high	0.333826	low
45	0	286.991	1.0331	high	0.113389	low	0.703427	low
46	0	247.438	0.461563	low	1.37432	high	1.16989	high
47	0	219.842	0.160657	low	0.0582853	low	0.60564	low
48	0	143.265	0.395654	low	0.761902	high	1.00768	high
49	0	232.26	10.6269	high	7.92992	high	3.69841	high
50	1	111.531	0.384817	low	0.691052	high	10.2312	high
51	1	656.537	0.0490999	low	2.15833	high	0.0290416	low
52	1	466.82	2.70313	high	3.07334	high	1.11054	high
53	1	405.42	1.01927	high	0.52305	high	0.260751	low
54	1	120.729	51.6273	high	21.3821	high	11.7225	high
55	0	1348.72	8.7582	high	13.7237	high	0.499938	low
56	0	916.393	0.567048	low	2.21127	high	0.321699	low
57	1	640.67	6.12166	high	9.19952	high	8.15599	high
58	0	765.769	2.22681	high	0.916217	high	1.43735	high
59	0	965.145	1.12827	high	0.153149	low	0.256443	low
60	0	76.117	8.58967	high	14.3768	high	8.03327	high
61	0	1810.02	0.317121	low	0.41093	high	1.50829	high
62	0	427.267	0.149851	low	0	low	0.0827515	low
63	0	550.526	79.9402	high	9.9843	high	23.9196	high
64	0	1411.27	0.540657	low	0.754648	high	2.28285	high
65	1	966.524	0	low	0	low	0	low
66	0	245.138	0	low	0.105392	low	0.177891	low
67	0	43.2326	1.04148	high	0.426045	high	0.225851	low
68	0	107.392	0.294834	low	0.201078	low	0.104921	low
69	0	473.489	210.368	high	1.80045	high	6.61244	high
70	0	267.444	1.21932	high	22.7195	high	0.811664	low
71	0	2162.55	0.226616	low	0.627321	high	0.216957	low
72	0	61.8594	0.0189078	low	0.102776	low	0.0984766	low
73	0	391.853	0.20716	low	0.342581	low	0.180449	low
74	0	480.158	0.362781	low	0.194493	low	0.07161	low
75	0	382.654	0.368261	low	0.0402316	low	0.146811	low
76	0	255.486	2.03228	high	0.595908	high	2.65113	high
77	0	422.438	0	low	0.0319159	low	0.254943	low
78	0	732.194	0.0516656	low	0.0939821	low	0.277772	low
79	0	138.896	0.443586	low	0.343694	high	0.371518	low
80	0	138.896	0.11042	low	0.274441	low	0.284622	low
81	0	356.899	0.582405	low	0.157203	low	1.06572	high
82	0	816.59	0.0931332	low	1.69709	high	0.322216	low
83	0	621.813	0.320387	low	1.48745	high	0.414969	low
84	0	1028.61	0.0687325	low	0.119752	low	0.0883848	low
85	0	354.599	0.681962	high	0.721495	high	1.22158	high
86	0	583.87	0.147934	low	0.0739914	low	0.0662082	low
87	0	583.64	0.326127	low	0.111345	low	0.36264	low
88	0	711.728	0.541141	low	0.281993	low	0.102427	low
89	0	1246.62	1.55317	high	0.170404	low	0.968032	low
90	0	782.096	154.61	high	11.0329	high	440.167	high
91	0	679.074	0.225609	low	0.107487	low	0.614085	low
92	0	276.183	0.209205	low	0.127555	low	0.0981352	low
93	0	234.56	0.168449	low	0.160291	low	0.567208	low
94	0	247.208	1.01147	high	0.565473	high	2.46515	high
95	0	875.46	7.40108	high	6.36003	high	10.0146	high
96	0	115.9	2.71514	high	2.02624	high	3.91291	high
97	0	171.781	0.0686955	low	0.100059	low	0.625846	low
98	0	376.216	1.21424	high	0.163064	low	0.33826	low
99	0	63.2392	0	low	0.957012	high	0.417092	low
100	1	180.979	0.137565	low	0.413432	high	0.145101	low
101	1	486.367	1.08241	high	1.59287	high	0.232627	low
102	1	814.75	5.22082	high	7.58354	high	0.625252	low
103	1	904.665	0.0832523	low	0.242698	low	0	low
104	1	832.917	0.0994055	low	0.253607	low	0.0103854	low
105	1	165.572	7.1127	high	23.073	high	4.40355	high
106	1	681.833	1.79717	high	9.92699	high	1.18705	high
107	1	229.271	1.25634	high	0.475395	high	0.411748	low
108	1	1165.9	0.446818	low	0.356147	high	0.531054	low
109	0	218.003	0.858572	high	0.211436	low	0.610533	low
110	1	199.606	1.80071	high	0.208264	low	2.10087	high
111	1	207.194	7.29663	high	16.1511	high	3.25702	high
112	0	366.097	14.5922	high	1.22014	high	0.609814	low
113	1	970.434	0.205503	low	0.277591	low	0.180042	low
114	1	479.468	0.862757	high	5.54074	high	3.17479	high
115	1	443.134	3.31545	high	1.03995	high	2.64292	high
116	0	791.754	0.518554	low	0.0460509	low	0.270575	low
117	1	1179.24	0	low	0.651336	high	0.0430238	low
118	0	1143.59	0.162969	low	1.79816	high	2.05032	high
119	0	493.495	1.72686	high	2.26892	high	0.636837	low
120	1	325.624	0.0631031	low	0.152615	low	0.0855865	low
121	0	933.64	0.0829156	low	0.127866	low	0.150274	low
122	0	851.544	1.13719	high	0.186558	low	0.10278	low
123	1	694.021	0.115415	low	0.162524	low	1.69876	high
124	1	749.442	2.03121	high	0.923339	high	0.935785	low
125	1	596.518	28.2757	high	1.22807	high	5.73135	high
126	1	487.057	6.48999	high	15.0462	high	4.99988	high
127	1	485.677	1.86714	high	0.391357	high	0.49676	low
128	1	464.06	0.262667	low	0.999308	high	0.20258	low
129	0	1321.81	0.0175339	low	0.0458147	low	0.0669054	low
130	1	288.371	2.85213	high	1.12702	high	1.60941	high
131	0	1028.15	0.516484	low	0.145303	low	0.0430008	low
132	1	668.265	0.981007	high	0.677885	high	1.6127	high
133	1	260.315	1.73151	high	10.5211	high	5.91437	high
134	0	226.511	7.19887	high	11.7362	high	7.28348	high
135	0	267.214	0.0925896	low	0.107045	low	0.524598	low
136	0	455.552	1.04301	high	0.960428	high	1.64655	high
137	1	550.756	1.13501	high	27.8536	high	9.8175	high
138	1	1018.04	0.125497	low	0.754055	high	0.514946	low
139	1	363.108	0.107861	low	0.543896	high	0.363782	low
140	0	562.024	0.0577691	low	0.0168884	low	0.011297	low
141	1	349.31	1.05305	high	1.07548	high	2.03423	high

## Sheet: Fig 1i
case_id	MDSC_PMN	MDSC_M	MDSC_other	Macrophage_M1	Macrophage_M2	T_CD4helper	T_CD4reg	T_CD8gzb	T_CD8naive	B_naive	B_plasma	Tum_adeno	Tum_NE
1	100	30.9524	0	30.9302	19.0805	4.7619	7.14286	33.3333	6.62252	0	0	20.4761	31.3826
2				0	0	0	0	0	0	0		0.0746269	0
3	100	0	33.3333	2.27273	0.625	0.0610128	0	0	0	0	0	0.0511574	3.7037
4	100	0		0	0	0	0	0	0	0		0.0203658	0
5	0	0	0	0	0	0	0	0	0	0	0	0	0
6	100	5.26316	0	0.27933	0	0.344828	0	0	0	0	0	0.195149	0
7	0	0	0	0	0	0	0	0	0	0		0	0
8		25		3.33952	7.64706	4.14013	0	0	3.27869	0	0	2.06933	1.78571
9	100	10.7143		4.34783	1.63488	0.245902	0	0	0	0.0674764	0	0.136676	3.74332
10	75	4.34783	0	4.0201	0.433705	0.487013	0	0	0	0.316456	4.16667	0.0245831	0
11	80	0	0	0.28169	0	0.0711238	0	0	0	0	0	0.0126524	0
12	98.1481	0		6.06061	2.24719	0.4329	0		0			1.42144	0
13		20	0	0	0	0.613497	0	0	0.453515	0	0	0.131863	0
14	0	0	0	0	0	0		0	0	0		0	0
blank = NA

## Sheet: Ext Fig S1B S1C
Case_id	Neutrophil	Lymphocyte	Density_M
1	7.62	1.15	1.79
2	7.84	0.53	93.41
3	3.16	1.24	2.56
4	7.81	0.86	6.92
5	8.3	0.82	3
6	3.3	0.3	5.65
7	4.11	1.36	0.24
8	3.28	0.6	0
9	3.46	1.09	15.29
10	4.64	2.52	2.8
11	4.97	3.86	39.67
12	4.84	1.43	28.89
13	4.36	1.39	3.64
14	8.04	0.82	23.09
15	3.42	0.99	15.02
16	4.87	0.86	2.82
17	5.58	1.17	1.39
18	9.8	0.55	0
19	2.43	1.08	3.4
20	1.84	0.87	0.32
21	3.96	1.09	3.68
22	3.23	0.97	2.59
23	4.4	0.96	3.87
24	1.67	1.52	2.15
25	3.1	1.2	12.13
26	3.75	1.39	0.69
27	3.34	1.25	0
28	6.54	0.92	0
29	2.15	1.87	10.04
30	3.02	1.43	1.37
31	4.01	1.51	0
32	2.63	1.18	0.18
33	5.75	0.64	47.92
34	3.95	1.98	4.53
35	3.77	1.75	1.19
36	2.51	1.9	1.53
37	2.57	1.16	8.23
38	9	1.2	25.23
39	3.5	1.7	0
40	2.42	1.09	1.22
41	2.34	2.3	0.95
42	3.4	0.57	2.13
43	2.13	1.15	2.45
44	2.43	0.86	0
45	4.32	1.93	0.29
46	3.94	1.14	6.14
47	5.65	0.87	0.97
48	1.87	1.67	0.6

## Sheet: Ext Fig S1D S1E
case_id	Neutrophil	Lymphocyte	Density_PMN
1	7.78	1.73	38.5037
2	2.65	2.24	5.10048
3	6.58	1.07	24.1857
4	5.75	0.71	1.28396
5	1.51	0.3	0
6	3.56	0.54	4.69594
7	4.03	1.45	50.0631
8	9.28	0.89	9.15028
9	4.59	0.36	3.11864
10	4.25	1	18.2274
11	5.01	1.29	10.0486
12	7.48	1	6.32696
13	8.99	0.43	20.955
14	1.9	0.51	1.17809
15	3.9	0.53	16.7737
16	6.87	0.75	164.204
17	16.81	1.27	16.7059
18	6.77	0.83	19.8022
19	2.81	1.01	4.81946
20	6.38	0.4	156.628
21	6.64	0.5	9.11972
22	10.53	1.74	3.19183
23	4.84	1.43	1.34665
24	3.33	2	2.23826
25	4.16	0.86	8.5629
26	3.4	0.99	122.932
27	4.67	1.79	12.521
28	3.04	1.22	2.95322
29	3.38	0.48	89.5632
30	5.71	0.94	1.14562
31	4.46	1.29	1.05231
32	2.16	0.69	0
33	2.28	1.82	8.02544
34	4.85	1.69	17.8456
35	10.48	0.4	110.115
36	6.16	0.31	261.268
37	9.96	0.57	3.14568
38	3.34	0.61	0.588072
39	5.45	1.54	226.811
40	2.92	1.93	2.9163
41	3.42	2.11	17.6076
42	7.19	1.09	34.3529
43	4	0.91	13.384
44	9.2	1.17	182.369
45	5.8	0.9	72.8049
46	7.2	1.13	72.1861
47	4.21	1.4	2.37886
48	8.73	1.65	7.33299
49	9.66	1.33	20.2275
50	4.44	0.25	39.954
51	9.86	2.68	37.9276
52	3.22	1.04	15.8625
53	3.52	1.26	0
54	5.5	1.97	6.9612
55	4.06	1.05	16.028
56	4.93	0.83	38.5084
57	1.46	1.26	0

## Sheet: Ext Fig S2A-G
ID	death	OS/days	CXCL1	CXCL1_strata	CXCL2	CXCL2_strata	CXCL3	CXCL3_strata	CXCL5	CXCL5_strata	CXCL6	CXCL6_strata	PPBP	PPBP_strata	CXCL8	CXCL8_strata
1	0	336	0.4233	low	0.957685	high	0.374911	high	0.723767	high	0.66545	high	8.44342	high	2.74915	high
2	1	435	0.0254957	low	0.135051	low	0	low	0.0790405	high	0	low	4.95859	high	0.0867746	low
3	1	613	0.216931	low	0.924864	high	0.272074	high	0.115668	high	0.0944053	high	3.76189	high	5.52843	high
4	1	992	0	low	0.536983	high	0.0266726	low	0.0301225	low	0.0154355	low	2.61149	high	0.170645	low
5	1	466	0.101858	low	0.303395	low	0.087431	low	0	low	0.134632	high	0.661048	high	0.1283	low
6	1	1054	0.280122	low	0.246652	low	0.143604	high	0.107079	high	0.165124	high	12.9868	high	0.333111	low
7	1	70	1.08123	high	0.100838	low	0.252353	high	0.247176	high	0.142949	high	73.13	high	0.898589	low
8	1	526	0	low	0.354617	high	0.270295	high	0.189439	high	0.215825	high	16.536	high	0.549924	low
9	1	271	0.114757	low	0.159764	low	0	low	0	low	0.0291144	low	0	low	0.0891317	low
10	1	136	0.385621	low	1.02674	high	0.183011	high	0.140186	high	2.27858	high	0.217107	low	1.85978	high
11	1	257	0.145944	low	0.0430402	low	0.134735	high	0.0381302	low	0.0291533	low	0.495854	high	0.5292	low
12	0	450	0	low	0.00891337	low	0.36654	high	0.079392	high	0.0236835	low	8.95707	high	0.128252	low
13	1	364	0.0349518	low	0.0615828	low	0	low	0	low	0	low	0.182855	low	0.249815	low
14	1	61	2.66474	high	1.55544	high	0.717737	high	0.060786	high	0.154991	high	87.0377	high	0.326248	low
15	1	241	1.46046	high	1.92137	high	1.43798	high	2.42173	high	0.173184	high	42.5218	high	41.8109	high
16	1	756	0.113254	low	0.174551	low	0.210493	high	0	low	0.0587432	high	1.024	high	3.07655	high
17	1	766	0	low	0	low	0	low	0	low	0	low	0	low	0.595115	low
18	1	71	0.622218	high	0.400047	high	0.334182	high	0.728556	high	0.270453	high	74.1472	high	5.11407	high
19	1	384	0.0554832	low	0.048921	low	0.11374	high	0.0213605	low	0.0985824	high	2.11724	high	0.932597	low
20	1	298	0.211756	low	0.515956	high	0.105148	low	0.590624	high	0	low	20.3765	high	12.6788	high
21	0	1493	0.612234	high	0.067681	low	0.231706	high	0.11972	high	0.465855	high	22.4792	high	1.37132	high
22	1	131	0.0764721	low	0.337594	low	0	low	0	low	0	low	0	low	1.5508	high
23	1	548	4.39638	high	2.78152	high	0.601774	high	0.220156	high	1.05835	high	2.00528	high	2.73513	high
24	1	1391	0.37765	low	0.75268	high	0.597482	high	0.0212011	low	0	low	1.41597	high	0.657687	low
25	1	567	0.70246	high	0.64229	high	0.51033	high	0.0384885	low	0.266836	high	15.6495	high	0.919035	low
26	1	621	0.458525	low	0.669571	high	0.674829	high	0.13762	high	0.0248331	low	0.429298	high	3.89185	high
27	1	246	1.06799	high	0.538585	high	0.190819	high	0.924355	high	0.146228	high	202.357	high	0.472162	low
28	1	221	0.0413148	low	0.133398	low	0.0628261	low	0.0967453	high	0	low	11.9886	high	0.373513	low
29	1	671	3.79657	high	0.634221	high	0.586356	high	1.03857	high	0	low	0.41058	high	2.71985	high
30	1	122	0	low	0.0768676	low	2.82378	high	0	low	0	low	1.18276	high	3.47882	high
31	1	218	0.0553849	low	0.130811	low	0.112808	low	0.0215444	low	0.033028	low	6.73793	high	0.566261	low
32	1	123	0.106766	low	0.0868714	low	0.0265977	low	0.0276535	low	0.0439246	low	0.269575	low	2.15413	high
33	1	142	0.730709	high	3.80202	high	0.56402	high	3.67641	high	0.229767	high	3.14885	high	0.652572	low
34	1	534	1.3502	high	0.556486	high	0.316346	high	0.103588	high	0.17719	high	33.3085	high	0.889717	low
35	1	378	0.172309	low	0.292137	low	0.305444	high	0.0502433	high	0.104471	high	2.95431	high	2.12987	high
36	1	611	0.194969	low	0.690621	high	0.223526	high	0.0380752	low	0.357216	high	4.9044	high	0.211567	low
37	1	184	4.07007	high	0.664957	high	0.787955	high	0.21666	high	0.267429	high	119.502	high	1.31916	high
38	1	166	3.47549	high	26.9814	high	2.13146	high	3.86737	high	0.231145	high	77.1243	high	3.96945	high
39	1	242	0.187901	low	0.836172	high	0.312789	high	0.0641078	high	0.104023	high	3.44786	high	1.56025	high
40	0	932	0.070455	low	0.090519	low	0.0309423	low	0.0768396	high	0.0421637	low	11.0208	high	0.411956	low
41	1	466	0.115182	low	0.203824	low	0.353428	high	0	low	0.0230177	low	1.4988	high	0.781984	low
42	1	813	0.0448297	low	0.201404	low	0.0932896	low	0.0863642	high	0.107154	high	7.14699	high	0.0937757	low
43	0	1023	0.0373722	low	0.0990738	low	0.153157	high	0.247422	high	0	low	14.7726	high	0.264826	low
44	1	766	0.197573	low	0.775577	high	0.233015	high	0.130269	high	0.237439	high	13.171	high	1.68087	high
45	1	95	0.870451	high	0.533013	high	0.260626	high	0.021656	low	0.166833	high	0.492756	high	0.388575	low
46	1	207	0	low	0.0666667	low	0.0235842	low	0	low	0	low	0.131119	low	0.415764	low
47	1	97	0.253872	low	0.0954766	low	0.0896963	low	0.0354039	low	0.684642	high	3.13977	high	1.42011	high
48	1	171	0.0531983	low	0.161026	low	0.0154947	low	0.0383709	low	0	low	4.11942	high	0.436852	low
49	1	326	0.0665043	low	0.410482	high	0	low	0.0255164	low	0	low	0.0579134	low	0.313676	low
50	0	166	0.280815	low	5.25211	high	0.0557887	low	0.414522	high	0.807411	high	1.21638	high	2.65553	high
51	1	217	0.23835	low	0.816836	high	0.232008	high	0.0694783	high	0	low	0.817627	high	0.243259	low
52	1	615	0.90005	high	0.99959	high	0.267628	high	0.949971	high	0.0505196	low	172.364	high	1.06203	high
53	1	243	0.923984	high	0.595781	high	0.243945	high	0.0870624	high	1.36391	high	1.81657	high	2.88868	high
54	1	164	0.26595	low	0.277615	low	0.188499	high	0.778936	high	0.0785175	high	65.9351	high	0.625538	low
55	1	554	0	low	0	low	0.132616	high	0	low	1.40514	high	3.49786	high	0.258071	low
56	1	376	0.0355721	low	0.199745	low	0.0951589	low	0.055018	high	0	low	0.184152	low	0.383593	low
57	1	63	0.169551	low	1.0701	high	0.156076	high	0.147508	high	0.025177	low	5.04701	high	1.14476	high
58	1	308	0.176605	low	0.559865	high	0.276746	high	0.0286088	low	0.29346	high	0.752218	high	0.41601	low
59	1	241	0.401079	low	1.07222	high	0.523776	high	0.048005	high	0.0625258	high	0.503416	high	1.33907	high
60	1	657	8.93182	high	2.36814	high	0.17329	high	0.915095	high	2.6399	high	0.163599	low	1.14712	high
61	1	231	0.325759	low	0.478868	high	0.824253	high	0.0209427	low	0.289768	high	0	low	3.11743	high
62	1	200	0.995551	high	3.13708	high	0.325485	high	0.807537	high	0.0801445	high	3.11544	high	0.762133	low
63	1	190	0.0495408	low	0.362584	high	0.11182	low	0.133878	high	0.137924	high	5.54782	high	0.736984	low
64	1	201	2.40632	high	0.520401	high	0.346337	high	0.135223	high	0.207017	high	79.1259	high	0.668077	low
65	1	455	0.535676	low	4.38403	high	0.63453	high	0.454722	high	0.177542	high	0.202115	low	4.42598	high
66	0	141	0.0308886	low	0.0745594	low	0.302421	high	0.338804	high	0	low	16.9044	high	0.391913	low
67	1	397	0.0539228	low	0.226875	low	0.107847	low	0.143447	high	0.0298501	low	8.25914	high	0.401524	low
68	0	487	1.78369	high	2.24939	high	0.932813	high	5.00826	high	0.527117	high	11.9824	high	0.209832	low
69	0	371	0	low	0	low	0.446214	high	0	low	0	low	0.507865	high	0.554576	low
70	0	345	0.204418	low	0.696142	high	0.627853	high	0.447404	high	0.0173811	low	0.527187	high	9.57281	high
71	1	142	1.23134	high	1.1215	high	0.996055	high	0.412859	high	0.0952211	high	15.1084	high	3.95572	high
72	1	192	0.275693	low	0.528428	high	0.293257	high	0.287969	high	0.055053	high	4.84236	high	1.42216	high
73	1	396	0.0576532	low	0.152623	low	0.0951389	low	0.0668606	high	0.0342387	low	13.9324	high	0.31079	low
74	0	399	0	low	0	low	0.0481696	low	0.0730552	high	0.0560223	high	3.87254	high	0.0282502	low
75	1	141	0	low	0	low	0.409495	high	0	low	0	low	0.071242	low	1.38006	high
76	1	314	0.58688	low	0.317326	low	0.255135	high	0.480968	high	0	low	53.8428	high	0.273442	low
77	0	321	0.29807	low	0.292628	low	0.281829	high	0.0257795	low	0	low	0.907376	high	0.325116	low
78	0	304	0.287284	low	0.110507	low	0.0721774	low	0	low	0.0285545	low	0.98441	high	0.0843978	low
79	0	268	0	low	0.221389	low	0.166986	high	0.228205	high	0	low	12.1694	high	0.59632	low
80	1	271	0.0661685	low	0	low	0.13628	high	0	low	0.0392895	low	0	low	1.48358	high
81	1	54	0.0735046	low	0.705695	high	0.0671946	low	0.0509956	high	0.104564	high	0.22918	low	0.254863	low
82	1	176	0.389911	low	0.257251	low	0.150214	high	1.87266	high	0.0286382	low	65.1837	high	0.784651	low
83	0	124	1.15498	high	1.04831	high	0.871043	high	0.0979084	high	0.089681	high	0.213304	low	2.70199	high
84	0	183	0.165974	low	0.238115	low	0.119582	high	0.319719	high	0.0659372	high	41.0448	high	1.84638	high
85	0	236	0.253181	low	0.363111	high	0.116263	high	0.111755	high	0.104909	high	9.19499	high	0.672853	low
86	1	132	1.19329	high	9.32346	high	0.112572	low	0.248345	high	1.33817	high	1.36608	high	1.39054	high
87	0	28	0.0387049	low	0	low	0.128098	high	0	low	0	low	16.5028	high	0.579559	low
88	1	177	63.8087	high	4.57194	high	1.03694	high	0.654997	high	32.7155	high	1.02516	high	57.9521	high
89	0	152	0.198753	low	0.290626	low	0.107089	low	0.156594	high	0	low	1.77703	high	0.230646	low
90	1	169	0.341229	low	1.2565	high	0.24276	high	0.108408	high	0.0602523	high	8.94486	high	1.00597	high
91	0	14	0.340163	low	1.006	high	0.433524	high	0.166469	high	0.417639	high	2.06313	high	3.98056	high
92	0	191	0.643276	high	0.390415	high	0.362354	high	1.1541	high	0.0452394	low	9.16564	high	3.25631	high
93	0	138	0.166399	low	0.317522	low	0.429023	high	0.313292	high	0.249296	high	38.0772	high	0.272894	low
94	1	138	0.0923916	low	0.715729	high	0.312351	high	0.145027	high	0	low	14.4833	high	1.19826	high

## Sheet: Ext Fig S2H,I,J,K
ID	death	OS/days	CXCL3	CXCL3_strata	CXCL5	CXCL5_strata	CXCL6	CXCL6_strata	PPBP	PPBP_strata
1	0	1083.11	0.742069	high	0.0281733	low	3.98942	high	0.165582	low
2	1	305.158	0.465375	high	0.251141	high	6.48672	high	0.510052	high
3	0	1545.57	0.069075	low	0.00739345	low	0	low	0.635943	high
4	0	1147.73	0.0351532	low	0.0150901	low	0.0312933	low	0.195132	low
5	0	591.919	0.279209	high	0	low	1.79964	high	0	low
6	1	1019.19	6.52957	high	0.347818	high	0.568222	high	0.22366	low
7	0	1398.39	0	low	0.243238	high	0	low	10.3695	high
8	0	179.369	11.9985	high	1.37444	high	0.819098	high	0.776734	high
9	1	215.473	3.32406	high	0.00732984	low	0.640457	high	3.29104	high
10	0	334.363	0.27269	high	0	low	0	low	0.395611	high
11	1	346.551	0.808079	high	1.19875	high	0.216554	high	214.97	high
12	1	655.388	0.164107	high	0.0899407	high	0.0763121	high	5.35745	high
13	1	2086.89	0.0896121	low	0	low	0	low	0.0399031	low
14	1	801.873	0.0404843	low	0.00722393	low	0.173225	high	0.0363703	low
15	1	1024.47	0.515117	high	0.0302041	low	0	low	12.7518	high
16	0	1199.24	0.0709975	low	0	low	0.147858	high	0.79254	high
17	0	291.59	0.126891	high	0	low	0.0404711	low	5.39009	high
18	1	812.681	0.154408	high	0.103624	high	0.480994	high	3.04498	high
19	1	489.816	0.215031	high	0.0835056	high	0.134578	high	10.2994	high
20	0	542.017	0.683312	high	0.127427	high	4.45992	high	4.56621	high
21	1	952.727	1.15845	high	0.276812	high	1.61691	high	0.427207	high
22	1	63.0092	0.436412	high	0.0234608	low	1.13871	high	0.417433	high
23	0	121.189	0.847308	high	0.055697	high	0.267634	high	0.453214	high
24	0	717.247	0.0411513	low	0	low	1.58301	high	0.16793	low
25	0	283.771	1.0277	high	1.91412	high	7.60114	high	0.226589	low
26	1	798.653	0.422141	high	0.249702	high	0	low	0.186252	low
27	1	355.749	0.0863599	low	0.0685335	high	0.053474	high	1.32275	high
28	1	112.221	0.439413	high	0.107057	high	1.77261	high	0.0722202	low
29	0	1626.51	0.0911997	low	0.00765342	low	0	low	0.52407	high
30	1	156.373	0.419738	high	0.0124511	low	1.38497	high	0.0628523	low
31	1	265.145	0.240196	high	0.395161	high	0	low	33.956	high
32	0	288.371	0.156888	high	0.0715443	high	0	low	6.15236	high
33	1	222.142	0.205544	high	0.140184	high	5.74445	high	2.99966	high
34	1	1317.67	0	low	0	low	0.0220409	low	0.434812	high
35	1	316.196	0.277971	high	0.121265	high	2.30238	high	0.144905	low
36	0	120.729	0.873964	high	0.0462112	high	1.3288	high	0.303358	high
37	0	1506.24	0.577284	high	0.231963	high	0.0824075	high	0.159944	low
38	0	757.49	0	low	0.0225889	low	0	low	0.260843	low
39	1	157.523	3.97761	high	0.573655	high	0.0648955	high	0.280012	high
40	1	124.869	0.0687995	low	0.0173111	low	0.202118	high	1.14307	high
41	0	407.03	0.427059	high	0.823206	high	0.0999651	high	0.071951	low
42	0	812.221	0.721143	high	0.137455	high	1.25404	high	0.207186	low
43	1	245.598	2.33022	high	1.53695	high	10.245	high	2.58523	high
44	0	265.375	0.209598	high	0	low	0.010026	low	0	low
45	0	286.991	0.529933	high	0.12975	high	0	low	55.3488	high
46	0	247.438	0.514941	high	2.40258	high	0.0723699	high	34.8282	high
47	0	219.842	0.0794204	low	0	low	0.0533627	low	0.123637	low
48	0	143.265	0.298459	high	0.0990708	high	0.07684	high	4.48025	high
49	0	232.26	6.45969	high	0.89932	high	5.20478	high	0.0749008	low
50	1	111.531	3.25457	high	0.0434432	high	0.0712631	high	0.497899	high
51	1	656.537	0	low	0	low	0	low	0	low
52	1	466.82	0.621988	high	0.0257473	low	0.0535814	high	0.383871	high
53	1	405.42	0.0557509	low	0.0276177	low	0.0574297	high	0	low
54	1	120.729	4.56002	high	2.04937	high	16.4813	high	0.301035	high
55	0	1348.72	1.3591	high	6.06513	high	0.195008	high	2.97956	high
56	0	916.393	0.521185	high	0.212351	high	0.0316586	low	5.54315	high
57	1	640.67	1.34161	high	0.0328052	low	1.71761	high	0.162939	low
58	0	765.769	0.401563	high	0.188057	high	0.376097	high	0.244629	low
59	0	965.145	0.283709	high	0.0202654	low	0.01584	low	0.152779	low
60	0	76.117	0.559911	high	0.161001	high	9.87496	high	0.0577007	low
61	0	1810.02	0.203652	high	0.0131995	low	0	low	0.253779	low
62	0	427.267	0.0945576	low	0.0391272	low	0	low	0.4758	high
63	0	550.526	5.90852	high	15.1553	high	7.90099	high	3.69032	high
64	0	1411.27	0.109505	low	0.00596218	low	2.18274	high	0.275438	low
65	1	966.524	0.0742942	low	0.047907	high	0	low	2.89506	high
66	0	245.138	0.0546606	low	0	low	0.00849374	low	0.739702	high
67	0	43.2326	0.274351	high	0.062655	high	0.204761	high	8.08668	high
68	0	107.392	0.142017	high	0.00664438	low	0.418362	high	0	low
69	0	473.489	0.530497	high	0.0584498	high	38.1824	high	4.05857	high
70	0	267.444	0.341809	high	0.0273076	low	0.909878	high	0.274002	low
71	0	2162.55	0.072712	low	0.0425139	low	0	low	6.24876	high
72	0	61.8594	0.0416917	low	0	low	0.107008	high	0.174239	low
73	0	391.853	0.132574	high	0.0860727	high	0.313034	high	1.64585	high
74	0	480.158	0.478359	high	0.0404293	low	0.0105772	low	2.93113	high
75	0	382.654	0.157236	high	0.00847069	low	0.0529106	low	2.61938	high
76	0	255.486	1.75862	high	0.831732	high	1.00218	high	14.1845	high
77	0	422.438	0.205907	high	0.0135155	low	0	low	2.02289	high
78	0	732.194	0.0760948	low	0.00627534	low	0	low	0.0961083	low
79	0	138.896	0.185485	high	0.0124508	low	0.188686	high	0.728657	high
80	0	138.896	0.236626	high	0.064222	high	0.0476176	low	0.919598	high
81	0	356.899	0.257401	high	0.00715321	low	0.108503	high	0.106828	low
82	0	816.59	0.474601	high	0.0956589	high	0.0498821	low	6.2616	high
83	0	621.813	0.281625	high	0.0492616	high	0.0111538	low	0.313611	high
84	0	1028.61	0.379726	high	0.174629	high	0.0391257	low	0.77016	high
85	0	354.599	0.562861	high	0.0574159	high	0.0384065	low	7.95409	high
86	0	583.87	0.195141	high	0.0370957	low	0.245863	high	0	low
87	0	583.64	0.261562	high	0.0545732	high	0.0477668	low	0.839684	high
88	0	711.728	0.233106	high	0.0206547	low	0.224257	high	0.0164696	low
89	0	1246.62	0.0222378	low	0.0798352	high	2.87338	high	0.0793285	low
90	0	782.096	12.6589	high	19.1284	high	46.531	high	5.98461	high
91	0	679.074	0.113494	low	0.0301025	low	0.22351	high	1.02053	high
92	0	276.183	0	low	0.0156583	low	0.0972715	high	0.338195	high
93	0	234.56	0.0141133	low	0.00865102	low	0.0401631	low	0.0405349	low
94	0	247.208	0.312344	high	0.339471	high	0.888726	high	2.48188	high
95	0	875.46	3.33268	high	0.0525455	high	0.0202478	low	0.0899032	low
96	0	115.9	0.491155	high	0.315682	high	0.712863	high	1.42313	high
97	0	171.781	0.294456	high	0.32014	high	0	low	16.0627	high
98	0	376.216	0.356763	high	0.00696885	low	0.0108161	low	0.299774	high
99	0	63.2392	2.58152	high	0.0091062	low	0	low	7.06697	high
100	1	180.979	0.430418	high	0.0631024	high	0	low	2.93619	high
101	1	486.367	0.54703	high	0.459914	high	0.080211	high	0.486276	high
102	1	814.75	0.529634	high	0.0273121	low	0.0496033	low	0	low
103	1	904.665	0.116005	high	0.1222	high	0.0854977	high	2.22849	high
104	1	832.917	0	low	0.00656212	low	0	low	0	low
105	1	165.572	0.578334	high	0.417814	high	9.16968	high	1.21164	high
106	1	681.833	0.140033	high	0.150736	high	1.73533	high	0.199947	low
107	1	229.271	0.44102	high	0.13066	high	0.0627819	high	90.5485	high
108	1	1165.9	0.512423	high	0.523121	high	0	low	1.30449	high
109	0	218.003	0.282771	high	0.0398674	low	0.0155165	low	39.8461	high
110	1	199.606	0.0921408	low	0.00836768	low	0.908851	high	0.550867	high
111	1	207.194	0.348724	high	0.544136	high	17.1234	high	0	low
112	0	366.097	0.318646	high	0.0262832	low	0.596899	high	0.392009	high
113	1	970.434	0.18142	high	0.028566	low	0.656416	high	0.807369	high
114	1	479.468	2.29225	high	0.192618	high	0	low	16.7658	high
115	1	443.134	0.747405	high	0.04129	low	2.82558	high	0.432427	high
116	0	791.754	0.0608172	low	0	low	0	low	0.190408	low
117	1	1179.24	0.330818	high	0.0909366	high	0.0142133	low	0.410822	high
118	0	1143.59	0.72227	high	0.527542	high	0	low	17.4028	high
119	0	493.495	0.837315	high	0.41298	high	0.0134292	low	37.7246	high
120	1	325.624	0.212997	high	0	low	0.0677288	high	0.201417	low
121	0	933.64	0	low	0	low	0	low	0.521397	high
122	0	851.544	0.577413	high	0.0261685	low	0.0305615	low	17.2399	high
123	1	694.021	0.741183	high	0	low	0	low	2.7588	high
124	1	749.442	0.248049	high	0.018453	low	0.425031	high	1.24624	high
125	1	596.518	0.564815	high	0.102047	high	10.6698	high	0.311605	high
126	1	487.057	0.586967	high	0.153246	high	6.99313	high	0.235833	low
127	1	485.677	0.600878	high	0.0712435	high	0	low	0.360261	high
128	1	464.06	0.246068	high	0.0481546	high	0.0250963	low	0.457618	high
129	0	1321.81	0.0180189	low	0.031716	low	0	low	1.58105	high
130	1	288.371	1.71899	high	0.0693785	high	0.261983	high	0.0409271	low
131	0	1028.15	0.353076	high	0.164128	high	0.256572	high	1.03952	high
132	1	668.265	0.160778	high	0.0533544	high	0.754197	high	1.67	high
133	1	260.315	3.2054	high	0.133647	high	0.185545	high	24.5801	high
134	0	226.511	0.774854	high	2.66359	high	11.6641	high	0.290342	high
135	0	267.214	0.0874565	low	0.107117	high	0	low	0.022135	low
136	0	455.552	0.247621	high	0.105387	high	0.347021	high	3.01401	high
137	1	550.756	2.95569	high	0.0307907	low	0.405685	high	1.64094	high
138	1	1018.04	0.140529	high	0.0709087	high	0.0122091	low	2.08629	high
139	1	363.108	0.186013	high	0.232236	high	0.125426	high	0.387175	high
140	0	562.024	0.0197601	low	0.00721256	low	0	low	0.138203	low
141	1	349.31	0.745418	high	0.59278	high	0.135733	high	15.4789	high

## Sheet: Ext Fig S2M
Case_id	Site	Percentage_CXCR2p_PMN
1	Lymph node	16.67
2	Liver	41.72
3	Liver	66.67
4	Lymph node	85.71
5	Bone	70.49
6	Bone	75.11
7	Lymph node	90
8	Lymph node	60
9	Lymph node	87.5
10	Bone	31.34
11	Lymph node	38.1
12	Lymph node	0
13	Lymph node	85
14	Bone	83.16
15	Lymph node	53.85
16	Lymph node	27.74
17	Bone	24.07
18	Bone	54.55
19	Bone	80
20	Lymph node	43.48
21	Bone	100
22	Bone	57.14
23	Lymph node	90.91
24	Lymph node	30
25	Lymph node	80
26	Lymph node	80
27	Lymph node	50
28	Lymph node	37.5
29	Lymph node	6.45
30	Lymph node	9.09
31	Lymph node	50
32	Bone	60
33	Bone	24.28
34	Lymph node	50
35	Lymph node	48.28
36	Lymph node	33.33
37	Soft tissue	16.67
38	Soft tissue	33.79
39	Lymph node	100
40	Bone	31.58
41	Soft tissue	50
42	Bone	65.48
43	Bone	4.96
44	Bone	NA
45	Lymph node	50
46	Lymph node	0
47	Bone	88.89
48	Bone	60

## Sheet: Ext Fig S2N
Case_id	Site	Percentage_CXCR2p_PMN
1	Soft tissue	69.2308
2	Lymph node	100
3	Bone	46.9388
4	Lymph node	100
5	Liver	NA
6	Lymph node	0
7	Soft tissue	95.2
8	Soft tissue	69.869
9	Lymph node	100
10	Liver	50
11	Bone	100
12	Liver	75
13	Lymph node	70
14	Lymph node	0
15	Soft tissue	63.6364
16	Lymph node	95.2381
17	Bone	92.5926
18	Bone	94.5455
19	Lymph node	88
20	Bone	97.6238
21	TURP	68.6154
22	Lymph node	100
23	Lymph node	0
24	Lymph node	80
25	Lymph node	32.2581
26	Bone	95.3191
27	Lymph node	94
28	Lymph node	90
29	Bone	57.2067
30	TURP	100
31	Lymph node	66.6667
32	Bone	NA
33	Lymph node	89.4737
34	Lymph node	76.9231
35	Bone	79.3103
36	Bone	90.4
37	Lymph node	40
38	Lymph node	100
39	Bone	95.3968
40	Lymph node	100
41	Lymph node	86.5854
42	Lymph node	76.1905
43	Bone	92.3077
44	Bone	96.1722
45	Lymph node	92
46	Bone	100
47	Lymph node	100
48	Lymph node	50
49	Lymph node	100
50	Lymph node	97.1429
51	Lymph node	100
52	Lymph node	91.6667
53	Lymph node	NA
54	Bone	66.6667
55	Lymph node	53.125
56	Liver	97.619
57	Lymph node	NA
